# Supplementary material for: Metabolic profiling and pharmacological evaluation of alkaloids in three Murraya species
Source: Front Plant Sci. 2025 Oct 15;16:1675533. doi: 10.3389/fpls.2025.1675533 (PMC12568637; doi:10.3389/fpls.2025.1675533)
Supplement: Supplementary Table 1 — PCA variance proportion. [file Table1.xlsx]

## Sheet: Sheet1
Supplementary File 1. Table S1. PCA variance proportion.
Description	PC1	PC2	PC3	PC4	PC5	PC6	PC7	PC8	PC9
Standard deviation	5.18586	4.32077	2.83162	2.74753	2.52603	2.22607	1.61381	1.38934	7.66294e-16
Proportion of Variance	0.34926	0.24245	0.10413	0.09804	0.08287	0.06436	0.03382	0.02507	0
Cumulative Proportion	0.34926	0.59172	0.69585	0.79388	0.87675	0.94111	0.97493	1	1
